# Supplementary material for: Effect of Spinacia oleracea on In Vitro Disintegration and Dissolution of Clopidogrel Bisulfate Tablets
Source: Pharmacol Res Perspect. 2026 Feb 13;14(1):e70223. doi: 10.1002/prp2.70223 (PMC12903545; doi:10.1002/prp2.70223)
Supplement: Supplementary file 1 — Data S1: prp270223‐sup‐0001‐DataS1.xlsx. [file PRP2-14-e70223-s003.xlsx]

## Sheet: HCl buffer
Vessels	AUC			Concentration from linearity (mg/ml)			Quantity in dissolution vessel (mg)			Release % (Q/97.86)			Release % AVG	Release % AVG at each time			Time (min)	Release %	STD
	S1	S2	S3	S1	S2	S3	S1	S2	S3	S1	S2	S3					0	0	0
V1 (5mins)	930.6	928.3	928.3	0.10632	0.106049	0.106049	95.688	95.4442	95.4442	97.7805	97.5314	97.5314	97.6144	94.4537			5	94.4537	3.61796
V2 (5mins	932.5	932.4	930.9	0.106544	0.106532	0.106355	95.8893	95.8787	95.7198	97.9863	97.9754	97.813	97.9249				10	97.3683	2.43575
V3 (5mins)	900.3	899	898.4	0.102752	0.102599	0.102528	92.4765	92.3387	92.2751	94.4988	94.358	94.293	94.3833				15	97.7077	2.09993
V4 (5mins)	882.4	881.6	880.9	0.100644	0.100549	0.100467	90.5793	90.4945	90.4203	92.5601	92.4735	92.3977	92.4771				20	97.757	1.99152
V5 (5mins)	843.1	841.3	846.3	0.0960155	0.0958036	0.0963924	86.414	86.2232	86.7532	88.3037	88.1087	88.6503	88.3542				30	98.0548	2.04637
V6 (5mins)	914.6	913.4	913.6	0.104436	0.104294	0.104318	93.9922	93.865	93.8862	96.0476	95.9176	95.9393	95.9682				45	98.1734	2.08081
V1 (10mins)	924.3	924.8	923.3	0.105578	0.105637	0.10546	95.0202	95.0732	94.9143	97.0981	97.1523	96.9898	97.0801	97.3683			60	98.6746	3.06827
V2 (10mins	920.4	919.1	919	0.105119	0.104966	0.104954	94.6069	94.4691	94.4585	96.6758	96.535	96.5241	96.5783				90	99.2552	2.99486
V3 (10mins)	889.2	889.3	888.5	0.101445	0.101456	0.101362	91.3001	91.3107	91.2259	93.2966	93.3074	93.2208	93.2749				120	99.2805	3.16168
V4 (10mmins)	932.3	932.3	932.2	0.10652	0.10652	0.106508	95.8682	95.8682	95.8576	97.9646	97.9646	97.9538	97.961
V5(10mins)	954.9	955.5	956.3	0.109182	0.109252	0.109347	98.2635	98.3271	98.4119	100.412	100.477	100.564	100.485
V6 (10mins)	941	940.4	939.5	0.107545	0.107474	0.107368	96.7902	96.7267	96.6313	98.9069	98.8419	98.7444	98.831
V1(15mins)	922.4	920.9	921.3	0.105354	0.105178	0.105225	94.8189	94.6599	94.7023	96.8924	96.7299	96.7732	96.7985	97.7077
V2 (15mins)	929.6	927.5	927.3	0.106202	0.105955	0.105931	95.582	95.3594	95.3382	97.6722	97.4447	97.4231	97.5133
V3 (15mins)	901.5	901.2	900.3	0.102893	0.102858	0.102752	92.6037	92.5719	92.4765	94.6288	94.5963	94.4988	94.5746
V4 (15mins)	931	930.2	930.6	0.106367	0.106273	0.10632	95.7304	95.6456	95.688	97.8238	97.7371	97.7805	97.7805
V5 (15mins)	960.5	960.3	958.8	0.109841	0.109818	0.109641	98.857	98.8358	98.6768	101.019	100.997	100.835	100.95
V6 (15mins)	939.4	938.2	937.7	0.107356	0.107215	0.107156	96.6207	96.4935	96.4405	98.7336	98.6036	98.5494	98.6289
V1 (20mins)	925.2	924.5	924	0.105684	0.105602	0.105543	95.1156	95.0414	94.9884	97.1956	97.1198	97.0657	97.127	97.757
V2 (20mins)	920.6	920.3	919.2	0.105142	0.105107	0.104977	94.6281	94.5963	94.4797	96.6974	96.6649	96.5458	96.636
V3 (20mins)	910.5	910.1	909.3	0.103953	0.103906	0.103812	93.5576	93.5152	93.4304	95.6035	95.5602	95.4736	95.5458
V4 (20mins)	929.5	930.3	929.7	0.10619	0.106285	0.106214	95.5714	95.6562	95.5926	97.6613	97.748	97.683	97.6974
V5 (20mins)	965.2	963.5	962.8	0.110395	0.110194	0.110112	99.3552	99.175	99.1008	101.528	101.344	101.268	101.38
V6 (20mins)	934.3	934.3	933.6	0.106756	0.106756	0.106673	96.0801	96.0801	96.0059	98.1812	98.1812	98.1054	98.1559
V1 (30mins)	930.5	930.4	930	0.106308	0.106296	0.106249	95.6774	95.6668	95.6244	97.7696	97.7588	97.7155	97.748	98.0548
V2 (30mins)	928.9	927.1	926.4	0.10612	0.105908	0.105825	95.5078	95.317	95.2428	97.5964	97.4014	97.3256	97.4411
V3 (30mins)	910.4	909.4	909.3	0.103941	0.103823	0.103812	93.547	93.441	93.4304	95.5927	95.4844	95.4736	95.5169
V4 (30mins)	930.1	929.3	929.1	0.106261	0.106167	0.106143	95.635	95.5502	95.529	97.7263	97.6397	97.618	97.6613
V5 (30mins)	967.4	967.5	967.6	0.110654	0.110665	0.110677	99.5883	99.5989	99.6095	101.766	101.777	101.788	101.777
V6 (30mins)	935.4	934	933.6	0.106885	0.10672	0.106673	96.1967	96.0483	96.0059	98.3003	98.1487	98.1054	98.1848
V1 (45mins)	930.7	930.5	930.4	0.106332	0.106308	0.106296	95.6986	95.6774	95.6668	97.7913	97.7696	97.7588	97.7733	98.1734
V2 (45mins)	930.2	930.1	930	0.106273	0.106261	0.106249	95.6456	95.635	95.6244	97.7371	97.7263	97.7155	97.7263
V3 (45mins)	908.5	908.3	907.9	0.103717	0.103694	0.103647	93.3456	93.3244	93.282	95.3869	95.3652	95.3219	95.358
V4 (45mins)	932.8	932.7	932.5	0.106579	0.106567	0.106544	95.9211	95.9105	95.8893	98.0187	98.0079	97.9863	98.0043
V5 (45mins)	968.6	967.7	967.4	0.110795	0.110689	0.110654	99.7155	99.6201	99.5883	101.896	101.799	101.766	101.82
V6 (45mins)	936.5	936.1	935.2	0.107015	0.106968	0.106862	96.3133	96.2709	96.1755	98.4195	98.3762	98.2787	98.3581
V1 (60mins)	919.9	917.9	916.8	0.10506	0.104824	0.104695	94.5539	94.3419	94.2253	96.6216	96.405	96.2858	96.4375	98.6746
V2 (60mins)	922.1	924.8	921.3	0.105319	0.105637	0.105225	94.7871	95.0732	94.7023	96.8599	97.1523	96.7732	96.9285
V3 (60mins)	993.9	993.9	993.6	0.113774	0.113774	0.113739	102.397	102.397	102.365	104.636	104.636	104.604	104.625
V4 (60mins)	937.3	938.1	936.8	0.107109	0.107203	0.10705	96.3981	96.4829	96.3451	98.5061	98.5928	98.452	98.517
V5 (60mins)	939.8	940.2	938.8	0.107403	0.107451	0.107286	96.6631	96.7055	96.5571	98.7769	98.8202	98.6686	98.7552
V6 (60mins)	922.1	923.7	918.4	0.105319	0.105507	0.104883	94.7871	94.9567	94.3949	96.8599	97.0332	96.4591	96.7841
V1 (90mins)	925	924.8	924.6	0.10566	0.105637	0.105613	95.0944	95.0732	95.052	97.174	97.1523	97.1306	97.1523	99.2552
V2 (90mins)	929.9	929.8	929.7	0.106238	0.106226	0.106214	95.6138	95.6032	95.5926	97.7047	97.6938	97.683	97.6938
V3 (90mins)	997.1	996.9	996.7	0.114151	0.114128	0.114104	102.736	102.715	102.694	104.983	104.961	104.94	104.961
V4 (90mins)	940	939.8	939.7	0.107427	0.107403	0.107392	96.6843	96.6631	96.6525	98.7985	98.7769	98.7661	98.7805
V5 (90mins)	949.5	951	949.5	0.108546	0.108722	0.108546	97.6911	97.8501	97.6911	99.8275	99.9899	99.8275	99.8816
V6 (90mins)	923.5	923.9	924.5	0.105484	0.105531	0.105602	94.9355	94.9778	95.0414	97.0115	97.0548	97.1198	97.062
V1 (120mins)	935.2	934.8	934.7	0.106862	0.106815	0.106803	96.1755	96.1331	96.1225	98.2787	98.2354	98.2245	98.2462	99.2805
V2 (120mins)	915.2	913.6	913.5	0.104506	0.104318	0.104306	94.0557	93.8862	93.8756	96.1126	95.9393	95.9284	95.9934
V3 (120mins)	998.2	997.6	997.6	0.114281	0.11421	0.11421	102.853	102.789	102.789	105.102	105.037	105.037	105.059
V4 (120mins)	945.1	944.9	944.8	0.108028	0.108004	0.107992	97.2248	97.2036	97.193	99.3509	99.3292	99.3184	99.3329
V5(120mins)	950.1	949.8	949.6	0.108616	0.108581	0.108557	97.7547	97.7229	97.7017	99.8924	99.8599	99.8383	99.8636
V6 (120mins)	925.2	925.1	925.1	0.105684	0.105672	0.105672	95.1156	95.105	95.105	97.1956	97.1848	97.1848	97.1884

## Sheet: 5%
Vessels	AUC			Concentration from linearity (mg/ml)			Quantity in Vessel (mg)			Release % (Q/97.86)			AVG Release %	AVG Release % for each time		Time	Release %	STDEV
	S1	S2	S3	S1	S2	S3	S1	S2	S3	S1	S2	S3				0	0	0
V1 (5mins)	841	839.3	839.3	0.0914863	0.0912916	0.0912916	82.3377	82.1624	82.1624	84.1382	83.9592	83.9592	84.0189	89.3592		5	89.3592	7.17057
V2 (5mins	840.9	839.2	840.1	0.0914749	0.0912801	0.0913832	82.3274	82.1521	82.2449	84.1277	83.9486	84.0434	84.0399			10	92.9075	2.52917
V3 (5mins)	864.5	863.3	863.2	0.0941781	0.0940406	0.0940292	84.7603	84.6366	84.6263	86.6138	86.4874	86.4769	86.526			15	93.2347	2.83512
V4 (5mins)	865.5	863.8	863.1	0.0942926	0.0940979	0.0940177	84.8634	84.6881	84.616	86.7192	86.5401	86.4663	86.5752			20	93.2557	2.38376
V5 (5mins)	919.7	918	920.5	0.100501	0.100306	0.100593	90.4508	90.2756	90.5333	92.4288	92.2497	92.5131	92.3972			30	93.4313	2.86017
V6 (5mins)	1017.9	1015.3	1015.5	0.111749	0.111451	0.111474	100.574	100.306	100.327	102.774	102.5	102.521	102.598			45	93.4348	2.32963
V1 (10mins)	932.3	931.7	930.2	0.101944	0.101875	0.101704	91.7497	91.6879	91.5332	93.7561	93.6929	93.5349	93.6613	92.9075		60	93.4892	2.43155
V2 (10mins	933.1	930.8	929.3	0.102036	0.101772	0.101601	91.8322	91.5951	91.4405	93.8404	93.5981	93.4401	93.6262			90	93.6344	2.35533
V3 (10mins)	931.1	930.1	929.4	0.101807	0.101692	0.101612	91.626	91.5229	91.4508	93.6297	93.5244	93.4506	93.5349			120	93.7725	2.33175
V4 (10mmins)	883	881.3	882.1	0.0962971	0.0961024	0.0961941	86.6674	86.4922	86.5747	88.5627	88.3836	88.4679	88.4714
V5(10mins)	957.1	953.5	952.7	0.104785	0.104372	0.104281	94.3063	93.9352	93.8528	96.3686	95.9894	95.9051	96.0877
V6 (10mins)	916.8	917	914.9	0.100169	0.100192	0.0999511	90.1519	90.1725	89.956	92.1233	92.1444	91.9231	92.0636
V1(15mins)	937.8	936.8	936.8	0.102574	0.10246	0.10246	92.3167	92.2136	92.2136	94.3355	94.2302	94.2302	94.2653	93.2347
V2 (15mins)	949	949.5	947.5	0.103857	0.103914	0.103685	93.4713	93.5229	93.3167	95.5154	95.568	95.3573	95.4802
V3 (15mins)	929.6	928.8	928	0.101635	0.101543	0.101452	91.4714	91.3889	91.3064	93.4717	93.3874	93.3031	93.3874
V4 (15mins)	885.2	882.9	882.4	0.0965491	0.0962857	0.0962284	86.8942	86.6571	86.6056	88.7944	88.5521	88.4995	88.6153
V5 (15mins)	993.8	938.2	936.8	0.108989	0.10262	0.10246	98.0897	92.358	92.2136	100.235	94.3776	94.2302	96.2808
V6 (15mins)	910.4	909.9	908.9	0.0994356	0.0993784	0.0992638	89.4921	89.4405	89.3374	91.4491	91.3964	91.2911	91.3789
V1 (20mins)	940.4	940.3	940.2	0.102872	0.10286	0.102849	92.5848	92.5744	92.5641	94.6094	94.5989	94.5883	94.5989	93.2557
V2 (20mins)	952.7	952.6	952.4	0.104281	0.104269	0.104246	93.8528	93.8424	93.8218	95.9051	95.8946	95.8735	95.8911
V3 (20mins)	936.4	935.8	935.3	0.102414	0.102345	0.102288	92.1724	92.1105	92.059	94.188	94.1248	94.0721	94.1283
V4 (20mins)	900.7	900.6	900.4	0.0983246	0.0983131	0.0982902	88.4921	88.4818	88.4612	90.4273	90.4167	90.3957	90.4132
V5 (20mins)	939.2	937.5	937.1	0.102734	0.10254	0.102494	92.461	92.2858	92.2446	94.483	94.3039	94.2618	94.3496
V6 (20mins)	898.9	898	897.4	0.0981184	0.0980153	0.0979466	88.3066	88.2138	88.1519	90.2376	90.1428	90.0796	90.1534
V1 (30mins)	945.3	945.2	945.2	0.103433	0.103422	0.103422	93.0899	93.0796	93.0796	95.1256	95.115	95.115	95.1186	93.4313
V2 (30mins)	960.1	960.1	960	0.105128	0.105128	0.105117	94.6156	94.6156	94.6053	96.6847	96.6847	96.6741	96.6812
V3 (30mins)	941.2	941.1	941.1	0.102964	0.102952	0.102952	92.6672	92.6569	92.6569	94.6937	94.6831	94.6831	94.6866
V4 (30mins)	887.4	886.1	886	0.0968011	0.0966522	0.0966408	87.121	86.987	86.9767	89.0262	88.8892	88.8787	88.9314
V5 (30mins)	936.7	934.4	933.9	0.102448	0.102185	0.102127	92.2033	91.9662	91.9147	94.2196	93.9773	93.9247	94.0405
V6 (30mins)	908.3	906.6	907.2	0.0991951	0.0990004	0.0990691	89.2756	89.1003	89.1622	91.2279	91.0488	91.112	91.1295
V1 (45mins)	950.3	950.2	950.1	0.104006	0.103994	0.103983	93.6053	93.595	93.5847	95.6523	95.6418	95.6312	95.6418	93.4348
V2 (45mins)	961.3	961.2	961.2	0.105266	0.105254	0.105254	94.7393	94.729	94.729	96.8111	96.8005	96.8005	96.8041
V3 (45mins)	914.4	914.5	912.8	0.0998938	0.0999053	0.0997105	89.9044	89.9147	89.7395	91.8705	91.881	91.7019	91.8178
V4 (45mins)	910.7	908.4	907.9	0.09947	0.0992066	0.0991493	89.523	89.2859	89.2344	91.4807	91.2384	91.1857	91.3016
V5 (45mins)	930.6	930.5	929.7	0.101749	0.101738	0.101646	91.5745	91.5642	91.4817	93.577	93.5665	93.4822	93.5419
V6 (45mins)	911.8	910.6	910.3	0.099596	0.0994586	0.0994242	89.6364	89.5127	89.4818	91.5966	91.4702	91.4386	91.5018
V1 (60mins)	952.5	952.4	952.2	0.104258	0.104246	0.104224	93.8321	93.8218	93.8012	95.8841	95.8735	95.8525	95.87	93.4892
V2 (60mins)	962.8	962.7	962.7	0.105438	0.105426	0.105426	94.894	94.8836	94.8836	96.9691	96.9586	96.9586	96.9621
V3 (60mins)	914.8	913.4	912.7	0.0999396	0.0997793	0.0996991	89.9457	89.8013	89.7292	91.9126	91.7651	91.6914	91.7897
V4 (60mins)	912.3	912.2	912.1	0.0996533	0.0996418	0.0996304	89.6879	89.6776	89.6673	91.6492	91.6387	91.6282	91.6387
V5 (60mins)	930.7	930.3	929.6	0.101761	0.101715	0.101635	91.5848	91.5436	91.4714	93.5876	93.5454	93.4717	93.5349
V6 (60mins)	908.8	906.2	907.4	0.0992524	0.0989546	0.099092	89.3271	89.0591	89.1828	91.2805	91.0066	91.1331	91.1401
V1 (90mins)	953.2	953.2	953.1	0.104338	0.104338	0.104327	93.9043	93.9043	93.894	95.9578	95.9578	95.9473	95.9543	93.6344
V2 (90mins)	963.4	963.2	963.1	0.105506	0.105484	0.105472	94.9558	94.9352	94.9249	97.0323	97.0112	97.0007	97.0147
V3 (90mins)	915.3	915.2	915.1	0.0999969	0.0999855	0.099974	89.9972	89.9869	89.9766	91.9653	91.9547	91.9442	91.9547
V4 (90mins)	914.6	914.4	914.3	0.0999167	0.0998938	0.0998824	89.9251	89.9044	89.8941	91.8915	91.8705	91.8599	91.874
V5 (90mins)	931.1	930.9	930.8	0.101807	0.101784	0.101772	91.626	91.6054	91.5951	93.6297	93.6086	93.5981	93.6121
V6 (90mins)	910.2	909.8	909.7	0.0994127	0.0993669	0.0993555	89.4715	89.4302	89.4199	91.428	91.3859	91.3753	91.3964
V1 (120mins)	954.1	954	953.8	0.104441	0.10443	0.104407	93.9971	93.9868	93.9662	96.0526	96.0421	96.021	96.0386	93.7725
V2 (120mins)	964.3	964.2	964.1	0.10561	0.105598	0.105587	95.0486	95.0383	95.028	97.1271	97.1166	97.106	97.1166
V3 (120mins)	916.2	916.2	916.1	0.1001	0.1001	0.100089	90.09	90.09	90.0797	92.0601	92.0601	92.0495	92.0566
V4 (120mins)	915.1	915	914.8	0.099974	0.0999625	0.0999396	89.9766	89.9663	89.9457	91.9442	91.9337	91.9126	91.9302
V5(120mins)	933.2	933.2	933.1	0.102047	0.102047	0.102036	91.8425	91.8425	91.8322	93.8509	93.8509	93.8404	93.8474
V6 (120mins)	912.4	912.3	912.1	0.0996647	0.0996533	0.0996304	89.6983	89.6879	89.6673	91.6598	91.6492	91.6282	91.6457

## Sheet: 7.5%
Vessels	AUC			Concentration from linearity (mg/ml)			Quantity (mg)			Release % (Q/97.86)			AVG release %	AVG % Release for each time				Time (min)	% Release	STDEV
	S1	S2	S3	S1	S2	S3	S1	S2	S3	S1	S2	S3						0	0	0
V1 (5mins)	569.8	568.5	567.9	0.0638304	0.0636773	0.0636067	57.4474	57.3096	57.246	58.7036	58.5628	58.4979	58.5881	62.741				5	62.741	3.96501
V2 (5mins	590	588.7	588.9	0.0662093	0.0660562	0.0660797	59.5883	59.4506	59.4718	60.8914	60.7506	60.7723	60.8048					10	70.4639	4.57564
V3 (5mins)	588.3	586.3	586	0.0660091	0.0657735	0.0657382	59.4082	59.1962	59.1644	60.7073	60.4907	60.4582	60.5521					15	76.2137	7.72558
V4 (5mins)	601.3	599.9	599.6	0.06754	0.0673751	0.0673398	60.786	60.6376	60.6058	62.1153	61.9636	61.9312	62.0034					20	80.9605	6.77504
V5 (5mins)	627.5	626	625.8	0.0706254	0.0704488	0.0704252	63.5629	63.4039	63.3827	64.9529	64.7904	64.7688	64.8374					30	83.3794	7.10571
V6 (5mins)	671.7	670.8	670.4	0.0758307	0.0757247	0.0756776	68.2476	68.1522	68.1098	69.74	69.6425	69.5992	69.6606					45	84.173	6.69392
V1 (10mins)	624.4	623	623.4	0.0702604	0.0700955	0.0701426	63.2343	63.086	63.1284	64.6171	64.4655	64.5088	64.5305	70.4639				60	86.0142	5.9679
V2 (10mins	666.4	665.2	664.8	0.0752065	0.0750652	0.0750181	67.6859	67.5587	67.5163	69.166	69.036	68.9927	69.0649					90	86.2892	5.36282
V3 (10mins)	639.2	638.4	638.3	0.0720033	0.0719091	0.0718973	64.803	64.7182	64.7076	66.2201	66.1334	66.1226	66.1587					120	88.8561	3.6298
V4 (10mmins)	714.3	713.6	712.6	0.0808474	0.080765	0.0806472	72.7627	72.6885	72.5825	74.3539	74.2781	74.1697	74.2672
V5(10mins)	703	701.9	700.4	0.0795167	0.0793872	0.0792105	71.565	71.4484	71.2895	73.13	73.0109	72.8484	72.9964
V6 (10mins)	727.8	727.8	726.4	0.0824373	0.0824373	0.0822724	74.1935	74.1935	74.0452	75.816	75.816	75.6644	75.7655
V1(15mins)	656	657.4	657.1	0.0739817	0.0741466	0.0741113	66.5836	66.732	66.7002	68.0396	68.1912	68.1588	68.1299	76.2137
V2 (15mins)	709.8	708.3	708	0.0803175	0.0801408	0.0801055	72.2857	72.1268	72.095	73.8665	73.704	73.6715	73.7474
V3 (15mins)	664.9	664.7	663.6	0.0750299	0.0750063	0.0748768	67.5269	67.5057	67.3891	69.0035	68.9819	68.8627	68.9494
V4 (15mins)	845.4	845.5	844.5	0.0962864	0.0962982	0.0961804	86.6578	86.6684	86.5624	88.5528	88.5636	88.4553	88.5239
V5 (15mins)	739	739	738.9	0.0837562	0.0837562	0.0837445	75.3806	75.3806	75.37	77.029	77.029	77.0182	77.0254
V6 (15mins)	775.9	774.7	773.8	0.0881017	0.0879604	0.0878544	79.2916	79.1644	79.069	81.0255	80.8956	80.7981	80.9064
V1 (20mins)	824.1	822.3	822.1	0.093778	0.093566	0.0935425	84.4002	84.2094	84.1882	86.2459	86.0509	86.0293	86.1087	80.9605
V2 (20mins)	747.5	746.1	746.6	0.0847572	0.0845924	0.0846512	76.2815	76.1331	76.1861	77.9496	77.798	77.8522	77.8666
V3 (20mins)	684.9	683.3	682.7	0.0773851	0.0771967	0.0771261	69.6466	69.4771	69.4135	71.1697	70.9964	70.9314	71.0325
V4 (20mins)	866	863.4	862.8	0.0987124	0.0984062	0.0983355	88.8411	88.5656	88.502	90.7839	90.5023	90.4373	90.5745
V5 (20mins)	762	760.5	760.5	0.0864648	0.0862882	0.0862882	77.8183	77.6594	77.6594	79.5201	79.3576	79.3576	79.4118
V6 (20mins)	774.4	773.7	772.5	0.0879251	0.0878427	0.0877013	79.1326	79.0584	78.9312	80.8631	80.7872	80.6573	80.7692
V1 (30mins)	854.4	853.6	852.9	0.0973463	0.0972521	0.0971696	87.6117	87.5269	87.4527	89.5275	89.4409	89.3651	89.4445	83.3794
V2 (30mins)	767.9	767.4	766.5	0.0871596	0.0871007	0.0869948	78.4437	78.3907	78.2953	80.1591	80.1049	80.0074	80.0905
V3 (30mins)	711.1	710.6	710.3	0.0804706	0.0804117	0.0803764	72.4235	72.3705	72.3387	74.0073	73.9531	73.9206	73.9604
V4 (30mins)	872.4	871.4	870.4	0.0994661	0.0993483	0.0992305	89.5194	89.4135	89.3075	91.4771	91.3688	91.2604	91.3688
V5 (30mins)	786	784.9	784.7	0.0892912	0.0891616	0.0891381	80.3621	80.2455	80.2243	82.1194	82.0003	81.9786	82.0328
V6 (30mins)	790	789.8	789.6	0.0897622	0.0897387	0.0897151	80.786	80.7648	80.7436	82.5526	82.531	82.5093	82.531
V1 (45mins)	860.8	860.4	858.3	0.0981	0.0980529	0.0978056	88.29	88.2476	88.025	90.2207	90.1774	89.9499	90.116
V2 (45mins)	755.4	755.6	753.8	0.0856876	0.0857111	0.0854991	77.1188	77.14	76.9492	78.8052	78.8269	78.632	78.7547	84.173
V3 (45mins)	722.8	723.4	721.9	0.0818484	0.0819191	0.0817424	73.6636	73.7272	73.5682	75.2745	75.3395	75.177	75.2636
V4 (45mins	873	872.9	872.7	0.0995367	0.0995249	0.0995014	89.583	89.5724	89.5512	91.542	91.5312	91.5095	91.5276
V5 (45mins)	777.4	777.1	776	0.0882784	0.0882431	0.0881135	79.4506	79.4188	79.3022	81.188	81.1555	81.0364	81.1266
V6 (45mins)	842.9	843	841.9	0.095992	0.0960038	0.0958742	86.3928	86.4034	86.2868	88.282	88.2929	88.1737	88.2495
V1 (60mins)	850.2	849.8	848.9	0.0968517	0.0968046	0.0966986	87.1665	87.1241	87.0287	89.0727	89.0293	88.9319	89.0113
V2 (60mins)	748.6	747.4	747.3	0.0848868	0.0847455	0.0847337	76.3981	76.2709	76.2603	78.0688	77.9388	77.928	77.9785
V3 (60mins)	780.3	780	778.8	0.0886199	0.0885846	0.0884433	79.7579	79.7261	79.5989	81.5021	81.4696	81.3396	81.4371	86.0142
V4 (60mins)	901.8	900.9	901.2	0.102928	0.102822	0.102858	92.6355	92.5401	92.5719	94.6613	94.5638	94.5963	94.6071
V5 (60mins)	807.4	807.3	805.9	0.0918113	0.0917996	0.0916347	82.6302	82.6196	82.4712	84.4372	84.4263	84.2747	84.3794
V6 (60mins)	847	846.9	845.6	0.0964748	0.0964631	0.09631	86.8273	86.8167	86.679	88.7261	88.7153	88.5745	88.6719
V1 (90mins)	854.4	854.3	854.5	0.0973463	0.0973345	0.0973581	87.6117	87.6011	87.6223	89.5275	89.5167	89.5384	89.5275
V2 (90mins)	745	744.8	744	0.0844628	0.0844393	0.0843451	76.0165	75.9953	75.9105	77.6789	77.6572	77.5706	77.6355
V3 (90mins)	785.5	785.1	784.2	0.0892323	0.0891852	0.0890792	80.3091	80.2667	80.1713	82.0653	82.0219	81.9245	82.0039	86.2892
V4 (90mins)	870.8	869.1	868.7	0.0992776	0.0990774	0.0990303	89.3499	89.1697	89.1273	91.3038	91.1196	91.0763	91.1666
V5 (90mins)	861.9	860.4	860.2	0.0982295	0.0980529	0.0980293	88.4066	88.2476	88.2264	90.3398	90.1774	90.1557	90.2243
V6 (90mins)	833.8	832.3	832	0.0949203	0.0947437	0.0947084	85.4283	85.2693	85.2375	87.2964	87.134	87.1015	87.1773
V1 (120mins)	851.6	850	850.3	0.0970165	0.0968281	0.0968635	87.3149	87.1453	87.1771	89.2243	89.051	89.0835	89.1196
V2 (120mins)	823.5	822.7	822.1	0.0937074	0.0936131	0.0935425	84.3366	84.2518	84.1882	86.1809	86.0942	86.0293	86.1015
V3 (120mins)	801.6	799.7	799.7	0.0911283	0.0909046	0.0909046	82.0155	81.8141	81.8141	83.809	83.6032	83.6032	83.6718	88.8561
V4 (120mins)	898	895.6	895.1	0.102481	0.102198	0.102139	92.2328	91.9784	91.9254	94.2497	93.9898	93.9356	94.0584
V5(120mins)	867.7	866.4	866.4	0.0989126	0.0987595	0.0987595	89.0213	88.8835	88.8835	90.968	90.8272	90.8272	90.8742
V6 (120mins)	853.5	852	851.7	0.0972403	0.0970637	0.0970283	87.5163	87.3573	87.3255	89.4301	89.2676	89.2351	89.3109

## Sheet: Comparison
Time	Release in HCl	Release in 5%	Release in 7.5%												Time (min)	5	10	15	20	30	45	60	90	120
0	0	0	0												V1 AVG release	97.6144	97.0801	96.7985	96.5963	97.0259	97.7733	96.4375	97.1523	98.2462
5	94.4537	89.3592	62.741												V2	97.9249	96.5783	97.5133	96.636	97.4411	97.7263	96.9285	97.6938	95.9934
10	97.3683	92.9075	70.4639												V3	94.3833	93.2749	90.8164	93.423	93.6396	93.4085	104.625	104.961	105.059
15	97.0813	93.2347	76.2137												V4	92.4771	97.961	97.7805	97.6974	97.6613	96.9934	98.517	98.7805	99.3329
20	97.1342	93.2557	80.9605												V5	88.3542	100.485	100.95	100.297	99.4664	99.6542	98.7552	99.8816	99.8636
30	97.2365	93.4313	83.3794												V6	95.9682	98.831	98.6289	98.1559	98.1848	97.4556	96.7841	97.062	97.1884
45	97.1685	93.4348	84.173
60	98.6746	93.4892	86.0142
90	99.2552	93.6344	86.2892
120	99.2805	93.7725	88.8561
															Time (min)	5	10	15	20	30	45	60	90	120
															V1 AVG release	84.0189	93.6613	94.2653	94.5989	95.1186	95.6418	95.87	95.9543	96.0386
															V2	84.0399	93.6262	95.4802	95.8911	96.6812	96.8041	96.9621	97.0147	97.1166
															V3	86.526	93.5349	93.3874	94.1283	94.6866	91.8178	91.7897	91.9547	92.0566
															V4	86.5752	88.4714	88.6153	90.4132	88.9314	91.3016	91.6387	91.874	91.9302
															V5	92.3972	96.0877	96.2808	94.3496	94.0405	93.5419	93.5349	93.6121	93.8474
															V6	102.598	92.0636	91.3789	90.1534	91.1295	91.5018	91.1401	91.3964	91.6457
															Time (min)	5	10	15	20	30	45	60	90	120
															V1 AVG release	58.5881	64.5305	68.1299	86.1087	89.4445	90.116	89.0113	89.5275	89.1196
															V2	60.8048	69.0649	73.7474	77.8666	80.0905	78.7547	77.9785	77.6355	86.1015
															V3	60.5521	66.1587	68.9494	71.0325	73.9604	75.2636	81.4371	82.0039	83.6718
															V4	62.0034	74.2672	88.5239	90.5745	91.3688	91.5276	94.6071	91.1666	94.0584
															V5	64.8374	72.9964	77.0254	79.4118	82.0328	81.1266	84.3794	90.2243	90.8742
															V6	69.6606	75.7655	80.9064	80.7692	82.531	88.2495	88.6719	87.1773	89.3109
