# Supplementary material for: Effect of Spinacia oleracea on In Vitro Disintegration and Dissolution of Clopidogrel Bisulfate Tablets
Source: Pharmacol Res Perspect. 2026 Feb 13;14(1):e70223. doi: 10.1002/prp2.70223 (PMC12903545; doi:10.1002/prp2.70223)
Supplement: Supplementary file 2 — Data S2: prp270223‐sup‐0002‐DataS2.xlsx. [file PRP2-14-e70223-s002.xlsx]

## Sheet: Diss in phosphate
Vessels	AUC			Concentration from linearity (mg/ml)			Concentration in vial (mg/ml)			Quantity (mg)			Release (Q/97.86)			AVG Release %	AVG Release % for each time		Time	Release %	STDEV
	S1	S2	S3	S1	S2	S3	S1	S2	S3	S1	S2	S3	S1	S2	S3				0	0	0
V1 (5mins)	35.2	35.3	35.3	0.00449267	0.00450452	0.00450452	0.037439	0.0375377	0.0375377	33.6951	33.7839	33.7839	34.4319	34.5227	34.5227	34.4924	51.9607		5	51.9607	10.3375
V2 (5mins	50.5	50	49.9	0.00630476	0.00624554	0.0062337	0.0525397	0.0520462	0.0519475	47.2857	46.8416	46.7528	48.3198	47.8659	47.7751	47.9869			10	58.9278	7.13818
V3 (5mins)	52.6	52.1	52.3	0.00655348	0.00649426	0.00651795	0.0546123	0.0541188	0.0543162	49.1511	48.707	48.8846	50.2259	49.7721	49.9536	49.9839			15	62.7522	2.00527
V4 (5mins)	59.3	58.8	58.8	0.00734701	0.00728779	0.00728779	0.0612251	0.0607316	0.0607316	55.1026	54.6584	54.6584	56.3075	55.8537	55.8537	56.005			20	64.1945	2.7298
V5 (5mins)	67.1	67.1	66.8	0.00827082	0.00827082	0.00823529	0.0689235	0.0689235	0.0686274	62.0311	62.0311	61.7647	63.3876	63.3876	63.1153	63.2969			30	65.1274	2.30156
V6 (5mins)	63.4	63.5	63.2	0.0078326	0.00784444	0.00780891	0.0652717	0.0653704	0.0650743	58.7445	58.8333	58.5669	60.0291	60.1199	59.8476	59.9989			45	66.6604	3.16043
V1 (10mins)	61.4	61.2	61.1	0.00759573	0.00757204	0.0075602	0.0632977	0.0631003	0.0630016	56.968	56.7903	56.7015	58.2137	58.0322	57.9414	58.0624			60	67.1798	4.5879
V2 (10mins	49	48.5	48.5	0.00612711	0.00606789	0.00606789	0.0510592	0.0505657	0.0505657	45.9533	45.5092	45.5092	46.9582	46.5044	46.5044	46.6556	58.9278		90	68.5716	5.6555
V3 (10mins)	62.6	62.5	62.2	0.00773785	0.00772601	0.00769048	0.0644821	0.0643834	0.0640873	58.0339	57.9451	57.6786	59.303	59.2122	58.9399	59.1517			120	70.8812	5.49244
V4 (10mmins)	65.8	65.3	65.3	0.00811685	0.00805763	0.00805763	0.0676404	0.0671469	0.0671469	60.8764	60.4322	60.4322	62.2076	61.7538	61.7538	61.9051
V5(10mins)	68.7	68.6	68.4	0.00846032	0.00844847	0.00842479	0.0705026	0.0704039	0.0702066	63.4524	63.3636	63.1859	64.84	64.7492	64.5676	64.7189
V6 (10mins)	65.9	65.8	65.7	0.00812869	0.00811685	0.00810501	0.0677391	0.0676404	0.0675417	60.9652	60.8764	60.7875	62.2984	62.2076	62.1168	62.2076
V1(15mins)	69.3	69	69	0.00853138	0.00849585	0.00849585	0.0710948	0.0707987	0.0707987	63.9853	63.7189	63.7189	65.3846	65.1123	65.1123	65.203
V2 (15mins)	68.5	68.3	68.3	0.00843663	0.00841294	0.00841294	0.0703053	0.0701079	0.0701079	63.2747	63.0971	63.0971	64.6584	64.4769	64.4769	64.5374	62.7522
V3 (15mins)	67.7	67.6	67.3	0.00834188	0.00833004	0.00829451	0.0695157	0.069417	0.0691209	62.5641	62.4753	62.2088	63.9323	63.8415	63.5692	63.781
V4 (15mins)	64.1	63.8	63.5	0.00791551	0.00787998	0.00784444	0.0659626	0.0656665	0.0653704	59.3663	59.0998	58.8333	60.6645	60.3922	60.1199	60.3922
V5 (15mins)	65.4	64.9	64.7	0.00806948	0.00801026	0.00798657	0.0672456	0.0667521	0.0665547	60.5211	60.0769	59.8993	61.8445	61.3907	61.2091	61.4815
V6 (15mins)	64.7	64.6	64.5	0.00798657	0.00797473	0.00796288	0.0665547	0.066456	0.0663573	59.8993	59.8104	59.7216	61.2091	61.1184	61.0276	61.1184
V1 (20mins)	72.8	72.5	72.4	0.00894591	0.00891038	0.00889853	0.0745492	0.0742532	0.0741545	67.0943	66.8278	66.739	68.5615	68.2892	68.1985	68.3497
V2 (20mins)	70.9	70.7	70.7	0.00872088	0.00869719	0.00869719	0.072674	0.0724766	0.0724766	65.4066	65.2289	65.2289	66.8369	66.6554	66.6554	66.7159	64.1945
V3 (20mins)	67.3	66.9	67	0.00829451	0.00824713	0.00825897	0.0691209	0.0687261	0.0688248	62.2088	61.8535	61.9423	63.5692	63.2061	63.2969	63.3574
V4 (20mins)	66.2	66.1	66	0.00816422	0.00815238	0.00814054	0.0680352	0.0679365	0.0678378	61.2317	61.1429	61.054	62.5707	62.4799	62.3892	62.4799
V5 (20mins)	66.8	66.6	66.6	0.00823529	0.0082116	0.0082116	0.0686274	0.06843	0.06843	61.7647	61.587	61.587	63.1153	62.9338	62.9338	62.9943
V6 (20mins)	65	64.8	64.5	0.0080221	0.00799841	0.00796288	0.0668508	0.0666534	0.0663573	60.1658	59.9881	59.7216	61.4815	61.2999	61.0276	61.2697
V1 (30mins)	73.4	73.3	73.3	0.00901697	0.00900513	0.00900513	0.0751414	0.0750427	0.0750427	67.6273	67.5385	67.5385	69.1062	69.0154	69.0154	69.0456
V2 (30mins)	70	71	71.3	0.00861429	0.00873272	0.00876825	0.0717857	0.0727727	0.0730688	64.6071	65.4954	65.7619	66.02	66.9277	67.2	66.7159	65.1274
V3 (30mins)	67.8	67.7	67.5	0.00835372	0.00834188	0.00831819	0.0696144	0.0695157	0.0693183	62.6529	62.5641	62.3864	64.023	63.9323	63.7507	63.902
V4 (30mins)	68	68.6	67.8	0.00837741	0.00844847	0.00835372	0.0698118	0.0704039	0.0696144	62.8306	63.3636	62.6529	64.2046	64.7492	64.023	64.3256
V5 (30mins)	67.8	67.6	67.4	0.00835372	0.00833004	0.00830635	0.0696144	0.069417	0.0692196	62.6529	62.4753	62.2976	64.023	63.8415	63.6599	63.8415
V6 (30mins)	66.8	66.6	66.4	0.00823529	0.0082116	0.00818791	0.0686274	0.06843	0.0682326	61.7647	61.587	61.4093	63.1153	62.9338	62.7522	62.9338
V1 (45mins)	77.1	76.7	76.6	0.00945519	0.00940781	0.00939597	0.0787932	0.0783985	0.0782998	70.9139	70.5586	70.4698	72.4647	72.1016	72.0108	72.1924
V2 (45mins)	72.8	72.7	72.3	0.00894591	0.00893407	0.00888669	0.0745492	0.0744506	0.0740558	67.0943	67.0055	66.6502	68.5615	68.4708	68.1077	68.38	66.6604
V3 (45mins)	70.5	70.3	70.4	0.0086735	0.00864982	0.00866166	0.0722792	0.0720818	0.0721805	65.0513	64.8736	64.9625	66.4738	66.2923	66.3831	66.3831
V4 (45mins)	68.6	68.3	68.3	0.00844847	0.00841294	0.00841294	0.0704039	0.0701079	0.0701079	63.3636	63.0971	63.0971	64.7492	64.4769	64.4769	64.5676
V5 (45mins)	68.1	67.9	67.8	0.00838926	0.00836557	0.00835372	0.0699105	0.0697131	0.0696144	62.9194	62.7418	62.6529	64.2953	64.1138	64.023	64.1441
V6 (45mins)	68.4	68	67.9	0.00842479	0.00837741	0.00836557	0.0702066	0.0698118	0.0697131	63.1859	62.8306	62.7418	64.5676	64.2046	64.1138	64.2953
V1 (60mins)	80.3	79.7	79.6	0.00983419	0.00976313	0.00975128	0.0819516	0.0813594	0.0812607	73.7564	73.2234	73.1346	75.3693	74.8247	74.7339	74.976
V2 (60mins)	73.5	73.4	73.2	0.00902882	0.00901697	0.00899328	0.0752401	0.0751414	0.074944	67.7161	67.6273	67.4496	69.1969	69.1062	68.9246	69.0759	67.1798
V3 (60mins)	70	69	69.8	0.00861429	0.00849585	0.0085906	0.0717857	0.0707987	0.0715883	64.6071	63.7189	64.4295	66.02	65.1123	65.8384	65.6569
V4 (60mins)	72.3	71.7	71.6	0.00888669	0.00881563	0.00880379	0.0740558	0.0734636	0.0733649	66.6502	66.1172	66.0284	68.1077	67.5631	67.4723	67.7144
V5 (60mins)	67.4	66.8	66.7	0.00830635	0.00823529	0.00822344	0.0692196	0.0686274	0.0685287	62.2976	61.7647	61.6758	63.6599	63.1153	63.0246	63.2666
V6 (60mins)	66.2	66	65.8	0.00816422	0.00814054	0.00811685	0.0680352	0.0678378	0.0676404	61.2317	61.054	60.8764	62.5707	62.3892	62.2076	62.3892
V1 (90mins)	81.4	81.3	81.3	0.00996447	0.00995263	0.00995263	0.0830372	0.0829385	0.0829385	74.7335	74.6447	74.6447	76.3678	76.277	76.277	76.3073
V2 (90mins)	79.5	78.8	78.8	0.00973944	0.00965653	0.00965653	0.081162	0.0804711	0.0804711	73.0458	72.424	72.424	74.6432	74.0078	74.0078	74.2196	68.5716
V3 (90mins)	70.5	70.3	70	0.0086735	0.00864982	0.00861429	0.0722792	0.0720818	0.0717857	65.0513	64.8736	64.6071	66.4738	66.2923	66.02	66.262
V4 (90mins)	73.1	72.9	72.8	0.00898144	0.00895775	0.00894591	0.0748453	0.0746479	0.0745492	67.3608	67.1832	67.0943	68.8339	68.6523	68.5615	68.6826
V5 (90mins)	66.6	66.1	66	0.0082116	0.00815238	0.00814054	0.06843	0.0679365	0.0678378	61.587	61.1429	61.054	62.9338	62.4799	62.3892	62.601
V6 (90mins)	67.4	67	66.8	0.00830635	0.00825897	0.00823529	0.0692196	0.0688248	0.0686274	62.2976	61.9423	61.7647	63.6599	63.2969	63.1153	63.3574
V1 (120mins)	85.3	84.7	84.4	0.0104264	0.0103553	0.0103198	0.0868864	0.0862943	0.0859982	78.1978	77.6648	77.3984	79.9078	79.3632	79.0909	79.454
V2 (120mins)	79.6	79.2	79.1	0.00975128	0.00970391	0.00969206	0.0812607	0.0808659	0.0807672	73.1346	72.7793	72.6905	74.7339	74.3708	74.2801	74.4616	70.8812
V3 (120mins)	76	75.5	75.4	0.00932491	0.00926569	0.00925385	0.0777076	0.0772141	0.0771154	69.9368	69.4927	69.4038	71.4662	71.0123	70.9216	71.1334
V4 (120mins)	69.7	69.5	69.5	0.00857875	0.00855507	0.00855507	0.0714896	0.0712922	0.0712922	64.3407	64.163	64.163	65.7477	65.5661	65.5661	65.6266
V5(120mins)	74.4	73.9	73.8	0.00913541	0.00907619	0.00906435	0.0761284	0.0756349	0.0755362	68.5156	68.0714	67.9826	70.0139	69.56	69.4692	69.681
V6 (120mins)	69.2	68.6	68.6	0.00851954	0.00844847	0.00844847	0.0709961	0.0704039	0.0704039	63.8965	63.3636	63.3636	65.2938	64.7492	64.7492	64.9307

## Sheet: Diss in 5%
Vessels	AUC			Concentration from linearity			Concentration in vial (mg/ml)			Quantity (mg)			Release % (Q/97.86)			AVG Release %	AVG Release % for each time		Time	Release	STDEV
Samples	S1	S2	S3	S1	S2	S3	S1	S2	S3	S1	S2	S3	S1	S2	S3				0	0	0
V1 (5mins)	55.3	55.1	55.1	0.00656692	0.00654187	0.00654187	0.0547244	0.0545156	0.0545156	49.2519	49.064	49.064	50.329	50.137	50.137	50.201			5	50.6426	2.70208
V2 (5mins	50.9	50.6	50.5	0.00601576	0.00597818	0.00596565	0.0501313	0.0498182	0.0497138	45.1182	44.8363	44.7424	46.1048	45.8168	45.7208	45.8808	50.6426		10	55.8907	2.78532
V3 (5mins)	56.3	56.1	55.8	0.00669219	0.00666713	0.00662955	0.0557682	0.0555595	0.0552463	50.1914	50.0035	49.7217	51.289	51.097	50.809	51.065			15	58.7666	2.25217
V4 (5mins)	57	56.9	56.8	0.00677987	0.00676735	0.00675482	0.0564989	0.0563946	0.0562902	50.849	50.7551	50.6611	51.961	51.865	51.769	51.865			20	61.9293	1.70547
V5 (5mins)	57.5	57.3	57	0.0068425	0.00681745	0.00677987	0.0570209	0.0568121	0.0564989	51.3188	51.1309	50.849	52.441	52.249	51.961	52.217			30	63.7694	1.55223
V6 (5mins)	57	57.3	57.4	0.00677987	0.00681745	0.00682998	0.0564989	0.0568121	0.0569165	50.849	51.1309	51.2248	51.961	52.249	52.345	52.185			45	64.7667	2.80411
V1 (10mins)	64.3	64.2	64.1	0.0076943	0.00768178	0.00766925	0.0641192	0.0640148	0.0639104	57.7073	57.6133	57.5194	58.9692	58.8732	58.7772	58.8732			60	64.8094	3.74528
V2 (10mins	56.7	56.1	56	0.00674229	0.00666713	0.00665461	0.0561858	0.0555595	0.0554551	50.5672	50.0035	49.9096	51.673	51.097	51.001	51.257			90	64.9587	3.82073
V3 (10mins)	60.8	60.7	60.5	0.00725588	0.00724335	0.0072183	0.0604657	0.0603613	0.0601525	54.4191	54.3251	54.1372	55.6091	55.5131	55.3211	55.4811	55.8907		120	65.8761	1.68161
V4 (10mmins)	63.1	62.9	62.8	0.00754399	0.00751893	0.00750641	0.0628666	0.0626578	0.0625534	56.5799	56.392	56.2981	57.8172	57.6252	57.5292	57.6572
V5(10mins)	62	62.4	61.9	0.0074062	0.0074563	0.00739367	0.0617183	0.0621358	0.0616139	55.5465	55.9223	55.4525	56.7612	57.1452	56.6652	56.8572
V6 (10mins)	63	63.5	64	0.00753146	0.00759409	0.00765672	0.0627622	0.0632841	0.063806	56.486	56.9557	57.4254	57.7212	58.2012	58.6812	58.2012
V1 (15mins)	66.7	66.6	66.4	0.00799494	0.00798241	0.00795736	0.0666245	0.0665201	0.0663113	59.962	59.8681	59.6802	61.2733	61.1773	60.9853	61.1453
V2 (15mins)	60.3	60.5	60.2	0.00719325	0.0072183	0.00718072	0.0599437	0.0601525	0.0598393	53.9493	54.1372	53.8554	55.1291	55.3211	55.0331	55.1611
V3 (15mins)	66.4	66.6	66.7	0.00795736	0.00798241	0.00799494	0.0663113	0.0665201	0.0666245	59.6802	59.8681	59.962	60.9853	61.1773	61.2733	61.1453	58.7666
V4 (15mins)	63.9	63.4	63.5	0.0076442	0.00758157	0.00759409	0.0637017	0.0631797	0.0632841	57.3315	56.8617	56.9557	58.5852	58.1052	58.2012	58.2972
V5 (15mins)	63.2	63.2	63.1	0.00755651	0.00755651	0.00754399	0.0629709	0.0629709	0.0628666	56.6738	56.6738	56.5799	57.9132	57.9132	57.8172	57.8812
V6 (15mins)	64.2	64.4	64.3	0.00768178	0.00770683	0.0076943	0.0640148	0.0642236	0.0641192	57.6133	57.8012	57.7073	58.8732	59.0652	58.9692	58.9692
V1(20mins)	68.5	68.3	68.3	0.00822042	0.00819536	0.00819536	0.0685035	0.0682947	0.0682947	61.6531	61.4652	61.4652	63.0013	62.8093	62.8093	62.8733
V2 (20mins)	69	69.3	68.6	0.00828305	0.00832063	0.00823294	0.0690254	0.0693386	0.0686079	62.1229	62.4047	61.7471	63.4814	63.7694	63.0973	63.4494
V3 (20mins)	69.4	69.3	69.2	0.00833315	0.00832063	0.0083081	0.0694429	0.0693386	0.0692342	62.4987	62.4047	62.3108	63.8654	63.7694	63.6734	63.7694	61.9293
V4 (20mins)	66.6	67	67.4	0.00798241	0.00803252	0.00808262	0.0665201	0.0669377	0.0673552	59.8681	60.2439	60.6197	61.1773	61.5613	61.9453	61.5613
V5 (20mins)	65.3	65.1	65	0.00781957	0.00779452	0.00778199	0.0651631	0.0649543	0.0648499	58.6468	58.4589	58.3649	59.9293	59.7372	59.6412	59.7692
V6 (20mins)	65.7	65.5	65.4	0.00786967	0.00784462	0.0078321	0.0655806	0.0653718	0.0652675	59.0226	58.8347	58.7407	60.3133	60.1213	60.0253	60.1533
V1 (30mins)	68.3	68.2	68.1	0.00819536	0.00818284	0.00817031	0.0682947	0.0681903	0.0680859	61.4652	61.3713	61.2773	62.8093	62.7133	62.6173	62.7133
V2 (30mins)	71.3	71.2	71	0.00857116	0.00855863	0.00853358	0.0714263	0.0713219	0.0711131	64.2837	64.1897	64.0018	65.6894	65.5934	65.4014	65.5614
V3 (30mins)	71.6	71.4	70.8	0.00860874	0.00858368	0.00850852	0.0717395	0.0715307	0.0709044	64.5655	64.3776	63.8139	65.9774	65.7854	65.2094	65.6574
V4 (30mins)	69.4	69.3	69.3	0.00833315	0.00832063	0.00832063	0.0694429	0.0693386	0.0693386	62.4987	62.4047	62.4047	63.8654	63.7694	63.7694	63.8014
V5 (30mins)	67	67.4	67.6	0.00803252	0.00808262	0.00810768	0.0669377	0.0673552	0.067564	60.2439	60.6197	60.8076	61.5613	61.9453	62.1373	61.8813
V6 (30mins)	68.6	68.5	68.4	0.00823294	0.00822042	0.00820789	0.0686079	0.0685035	0.0683991	61.7471	61.6531	61.5592	63.0973	63.0013	62.9053	63.0013	63.7694
V1 (45mins)	70.1	69.8	69.7	0.00842084	0.00838326	0.00837073	0.0701737	0.0698605	0.0697561	63.1563	62.8744	62.7805	64.5374	64.2494	64.1534	64.3134
V2 (45mins)	72.1	72.1	72	0.00867137	0.00867137	0.00865884	0.0722614	0.0722614	0.072157	65.0353	65.0353	64.9413	66.4575	66.4575	66.3614	66.4255
V3 (45mins	72.3	72.2	72.1	0.00869642	0.00868389	0.00867137	0.0724702	0.0723658	0.0722614	65.2232	65.1292	65.0353	66.6495	66.5535	66.4575	66.5535
V4 (45mins)	71.4	71.2	71.2	0.00858368	0.00855863	0.00855863	0.0715307	0.0713219	0.0713219	64.3776	64.1897	64.1897	65.7854	65.5934	65.5934	65.6574
V5 (45mins)	67.8	67.7	67.4	0.00813273	0.0081202	0.00808262	0.0677728	0.0676684	0.0673552	60.9955	60.9015	60.6197	62.3293	62.2333	61.9453	62.1693
V6 (45mins)	69.2	69.1	68.7	0.0083081	0.00829557	0.00824547	0.0692342	0.0691298	0.0687122	62.3108	62.2168	61.841	63.6734	63.5774	63.1934	63.4814	64.7667
V1 (60mins)	72	73	72.5	0.00865884	0.00878411	0.00872147	0.072157	0.0732009	0.072679	64.9413	65.8808	65.4111	66.3614	67.3215	66.8415	66.8415
V2 (60mins)	72	72.1	71.8	0.00865884	0.00867137	0.00863379	0.072157	0.0722614	0.0719482	64.9413	65.0353	64.7534	66.3614	66.4575	66.1694	66.3294
V3 (60mins)	73.8	73.6	73.3	0.00888432	0.00885927	0.00882169	0.074036	0.0738272	0.073514	66.6324	66.4445	66.1626	68.0895	67.8975	67.6095	67.8655
V4 (60mins)	72	72.2	71.9	0.00865884	0.00868389	0.00864632	0.072157	0.0723658	0.0720526	64.9413	65.1292	64.8474	66.3614	66.5535	66.2654	66.3934
V5 (60mins)	69.4	69.3	69.1	0.00833315	0.00832063	0.00829557	0.0694429	0.0693386	0.0691298	62.4987	62.4047	62.2168	63.8654	63.7694	63.5774	63.7374
V6 (60mins)	63.3	62.9	62.7	0.00756904	0.00751893	0.00749388	0.0630753	0.0626578	0.062449	56.7678	56.392	56.2041	58.0092	57.6252	57.4332	57.6892	64.8094
V1 (90mins)	73.2	73.2	73.1	0.00880916	0.00880916	0.00879663	0.0734097	0.0734097	0.0733053	66.0687	66.0687	65.9747	67.5135	67.5135	67.4175	67.4815
V2 (90mins)	72	71.9	71.7	0.00865884	0.00864632	0.00862126	0.072157	0.0720526	0.0718439	64.9413	64.8474	64.6595	66.3614	66.2654	66.0734	66.2334
V3 (90mins)	73.2	73.1	72.9	0.00880916	0.00879663	0.00877158	0.0734097	0.0733053	0.0730965	66.0687	65.9747	65.7868	67.5135	67.4175	67.2255	67.3855
V4 (90mins)	73.4	73.2	73.1	0.00883421	0.00880916	0.00879663	0.0736184	0.0734097	0.0733053	66.2566	66.0687	65.9747	67.7055	67.5135	67.4175	67.5455
V5 (90mins)	68.8	68.7	68.5	0.008258	0.00824547	0.00822042	0.0688166	0.0687122	0.0685035	61.935	61.841	61.6531	63.2894	63.1934	63.0013	63.1614
V6 (90mins)	63.4	63.2	63.1	0.00758157	0.00755651	0.00754399	0.0631797	0.0629709	0.0628666	56.8617	56.6738	56.5799	58.1052	57.9132	57.8172	57.9452	64.9587
V1 (120mins)	73.1	72.8	72.7	0.00879663	0.00875905	0.00874653	0.0733053	0.0729921	0.0728877	65.9747	65.6929	65.599	67.4175	67.1295	67.0335	67.1935
V2 (120mins)	72.1	71.4	71.3	0.00867137	0.00858368	0.00857116	0.0722614	0.0715307	0.0714263	65.0353	64.3776	64.2837	66.4575	65.7854	65.6894	65.9774
V3 (120mins)	70.1	70.7	70.3	0.00842084	0.008496	0.00844589	0.0701737	0.0708	0.0703824	63.1563	63.72	63.3442	64.5374	65.1134	64.7294	64.7934
V4 (120mins)	74.3	74.1	74.1	0.00894695	0.0089219	0.0089219	0.0745579	0.0743491	0.0743491	67.1021	66.9142	66.9142	68.5695	68.3775	68.3775	68.4415
V5(120mins)	70.6	70.4	70.4	0.00848347	0.00845842	0.00845842	0.0706956	0.0704868	0.0704868	63.626	63.4381	63.4381	65.0174	64.8254	64.8254	64.8894
V6 (120mins)	69.7	69.5	69.3	0.00837073	0.00834568	0.00832063	0.0697561	0.0695473	0.0693386	62.7805	62.5926	62.4047	64.1534	63.9614	63.7694	63.9614	65.8761

## Sheet: Diss in 7.5%
Vessels	AUC			Concentration from linearity (mg/ml)			Concentration in Vials (mg/ml)			Quantity (mg)			Release % (Q/97.86)			AVG Release %	AVG Release % of each time		Time	Release %	STDEV
	S1	S2	S3	S1	S2	S3	S1	S2	S3	S1	S2	S3	S1	S2	S3				0	0	0
V1 (5mins)	17.9	17.8	17.6	0.00244371	0.00243187	0.00240818	0.0203643	0.0202656	0.0200682	18.3278	18.239	18.0614	18.7286	18.6379	18.4563	18.6076	37.0995		5	37.0995	9.59439
V2 (5mins	38.1	37.8	37.7	0.00483614	0.00480061	0.00478877	0.0403012	0.0400051	0.0399064	36.2711	36.0046	35.9158	37.0642	36.7919	36.7012	36.8524			10	45.4353	5.15701
V3 (5mins)	45.2	45	45	0.00567705	0.00565336	0.00565336	0.0473087	0.0471113	0.0471113	42.5778	42.4002	42.4002	43.5089	43.3274	43.3274	43.3879			15	51.1538	4.87507
V4 (5mins)	46.8	46.8	46.6	0.00586655	0.00586655	0.00584286	0.0488879	0.0488879	0.0486905	43.9991	43.9991	43.8214	44.9613	44.9613	44.7797	44.9007			20	52.4347	4.62551
V5 (5mins)	43	42.7	42.6	0.00541648	0.00538095	0.00536911	0.0451374	0.0448413	0.0447426	40.6236	40.3571	40.2683	41.512	41.2397	41.1489	41.3002			30	53.0449	4.54394
V6 (5mins)	38.5	38.8	38.6	0.00488352	0.00491905	0.00489536	0.040696	0.0409921	0.0407947	36.6264	36.8929	36.7152	37.4273	37.6996	37.5181	37.5484			45	53.5491	4.97016
V1 (10mins)	50.8	50.7	50.3	0.00634029	0.00632845	0.00628107	0.0528358	0.0527371	0.0523423	47.5522	47.4634	47.1081	48.5921	48.5013	48.1382	48.4105	45.4353		60	53.645	3.43331
V2 (10mins	44.9	44.7	44.6	0.00564151	0.00561783	0.00560598	0.0470126	0.0468152	0.0467165	42.3114	42.1337	42.0449	43.2366	43.0551	42.9643	43.0853			90	54.3963	2.74577
V3 (10mins)	49.2	49.1	49.1	0.00615079	0.00613895	0.00613895	0.0512566	0.0511579	0.0511579	46.131	46.0421	46.0421	47.1397	47.049	47.049	47.0792			120	55.9041	4.79833
V4 (10mmins)	56.2	56.1	55.9	0.00697985	0.00696801	0.00694432	0.0581654	0.0580668	0.0578694	52.3489	52.2601	52.0824	53.4937	53.4029	53.2214	53.3726
V5(10mins)	42.4	42.3	42.5	0.00534542	0.00533358	0.00535727	0.0445452	0.0444465	0.0446439	40.0907	40.0018	40.1795	40.9674	40.8766	41.0581	40.9674
V6 (10mins)	41.1	40.9	41	0.00519145	0.00516777	0.00517961	0.0432621	0.0430647	0.0431634	38.9359	38.7582	38.8471	39.7874	39.6058	39.6966	39.6966
V1(15mins)	47.5	47.6	47.3	0.00594945	0.00596129	0.00592576	0.0495788	0.0496775	0.0493814	44.6209	44.7097	44.4432	45.5967	45.6874	45.4151	45.5664	51.1538
V2 (15mins)	56.4	56.3	56.1	0.00700354	0.0069917	0.00696801	0.0583628	0.0582641	0.0580668	52.5266	52.4377	52.2601	53.6752	53.5844	53.4029	53.5542
V3 (15mins)	60.6	60.5	60.5	0.00750098	0.00748913	0.00748913	0.0625081	0.0624094	0.0624094	56.2573	56.1685	56.1685	57.4876	57.3968	57.3968	57.427
V4 (15mins)	56.3	56.5	57.3	0.0069917	0.00701538	0.00711013	0.0582641	0.0584615	0.0592511	52.4377	52.6154	53.326	53.5844	53.766	54.4921	53.9475
V5 ((15mins)	53.8	53.6	53.5	0.0066956	0.00667192	0.00666007	0.0557967	0.0555993	0.0555006	50.217	50.0394	49.9506	51.3152	51.1336	51.0429	51.1639
V6 (15mins)	47.2	47.1	47.1	0.00591392	0.00590208	0.00590208	0.0492827	0.049184	0.049184	44.3544	44.2656	44.2656	45.3243	45.2336	45.2336	45.2638
V1 (20mins)	49.4	49.5	49.9	0.00617448	0.00618633	0.0062337	0.051454	0.0515527	0.0519475	46.3086	46.3974	46.7528	47.3213	47.4121	47.7751	47.5028	52.4347
V2 (20mins)	58.3	58	57.9	0.00722857	0.00719304	0.0071812	0.0602381	0.059942	0.0598433	54.2143	53.9478	53.859	55.3998	55.1275	55.0368	55.188
V3 (20mins)	57.1	57.1	57	0.00708645	0.00708645	0.0070746	0.0590537	0.0590537	0.058955	53.1484	53.1484	53.0595	54.3106	54.3106	54.2198	54.2803
V4 (20mins)	57.5	57.5	57.2	0.00713382	0.00713382	0.00709829	0.0594485	0.0594485	0.0591524	53.5037	53.5037	53.2372	54.6737	54.6737	54.4014	54.5829
V5 (20mins)	60.5	60.3	60.2	0.00748913	0.00746545	0.0074536	0.0624094	0.062212	0.0621134	56.1685	55.9908	55.902	57.3968	57.2153	57.1245	57.2455
V6 (20mins)	47.8	47.8	47.6	0.00598498	0.00598498	0.00596129	0.0498749	0.0498749	0.0496775	44.8874	44.8874	44.7097	45.869	45.869	45.6874	45.8084
V1 (30mins)	50.1	49.9	49.8	0.00625739	0.0062337	0.00622186	0.0521449	0.0519475	0.0518488	46.9304	46.7528	46.6639	47.9567	47.7751	47.6844	47.8054	53.0449
V2 (30mins)	57.9	57.7	57.6	0.0071812	0.00715751	0.00714567	0.0598433	0.0596459	0.0595472	53.859	53.6813	53.5925	55.0368	54.8552	54.7645	54.8855
V3 (30mins)	58.3	58.2	58.1	0.00722857	0.00721673	0.00720488	0.0602381	0.0601394	0.0600407	54.2143	54.1255	54.0366	55.3998	55.3091	55.2183	55.3091
V4 (30mins)	58.9	58.7	58.7	0.00729963	0.00727595	0.00727595	0.0608303	0.0606329	0.0606329	54.7473	54.5696	54.5696	55.9445	55.7629	55.7629	55.8234
V5 (30mins)	61.1	60.9	60.8	0.0075602	0.00753651	0.00752466	0.0630016	0.0628042	0.0627055	56.7015	56.5238	56.435	57.9414	57.7599	57.6691	57.7901
V6 (30mins)	49.1	49	48.9	0.00613895	0.00612711	0.00611526	0.0511579	0.0510592	0.0509605	46.0421	45.9533	45.8645	47.049	46.9582	46.8674	46.9582
V1 (45mins)	56.4	56.3	56.1	0.00700354	0.0069917	0.00696801	0.0583628	0.0582641	0.0580668	52.5266	52.4377	52.2601	53.6752	53.5844	53.4029	53.5542	53.5491
V2 (45mins)	55.4	55.2	55.1	0.0068851	0.00686142	0.00684957	0.0573759	0.0571785	0.0570798	51.6383	51.4606	51.3718	52.7675	52.586	52.4952	52.6162
V3 (45mins)	54.5	54.4	54.2	0.00677851	0.00676667	0.00674298	0.0564876	0.0563889	0.0561915	50.8388	50.75	50.5723	51.9506	51.8598	51.6783	51.8295
V4 (45mins)	62.5	62.5	62.5	0.00772601	0.00772601	0.00772601	0.0643834	0.0643834	0.0643834	57.9451	57.9451	57.9451	59.2122	59.2122	59.2122	59.2122
V5 (45mins)	47.6	47.5	47.4	0.00596129	0.00594945	0.00593761	0.0496775	0.0495788	0.0494801	44.7097	44.6209	44.5321	45.6874	45.5967	45.5059	45.5967
V6 (45mins)	61.8	61.7	61.6	0.0076431	0.00763126	0.00761941	0.0636925	0.0635938	0.0634951	57.3233	57.2344	57.1456	58.5768	58.486	58.3953	58.486
V1 (60mins)	57.3	57.2	57.1	0.00711013	0.00709829	0.00708645	0.0592511	0.0591524	0.0590537	53.326	53.2372	53.1484	54.4921	54.4014	54.3106	54.4014	53.645
V2 (60mins)	56.1	55.9	55.8	0.00696801	0.00694432	0.00693248	0.0580668	0.0578694	0.0577707	52.2601	52.0824	51.9936	53.4029	53.2214	53.1306	53.2516
V3 (60mins)	54.7	54.6	54.2	0.0068022	0.00679035	0.00674298	0.056685	0.0565863	0.0561915	51.0165	50.9277	50.5723	52.1321	52.0413	51.6783	51.9506
V4 (60mins)	60.3	60.2	60.2	0.00746545	0.0074536	0.0074536	0.062212	0.0621134	0.0621134	55.9908	55.902	55.902	57.2153	57.1245	57.1245	57.1547
V5 (60mins)	50.3	50.2	50.1	0.00628107	0.00626923	0.00625739	0.0523423	0.0522436	0.0521449	47.1081	47.0192	46.9304	48.1382	48.0474	47.9567	48.0474
V6 (60mins)	60.2	60.1	60.1	0.0074536	0.00744176	0.00744176	0.0621134	0.0620147	0.0620147	55.902	55.8132	55.8132	57.1245	57.0337	57.0337	57.064
V1 (90mins)	56.9	56.9	56.7	0.00706276	0.00706276	0.00703907	0.0588563	0.0588563	0.0586589	52.9707	52.9707	52.793	54.1291	54.1291	53.9475	54.0685	54.3963
V2 (90mins)	56.6	56.6	56.5	0.00702723	0.00702723	0.00701538	0.0585602	0.0585602	0.0584615	52.7042	52.7042	52.6154	53.8567	53.8567	53.766	53.8265
V3 (90mins)	59.9	59	58.9	0.00741807	0.00731148	0.00729963	0.0618173	0.060929	0.0608303	55.6355	54.8361	54.7473	56.8522	56.0352	55.9445	56.2773
V4 (90mins)	60.7	60.6	60.4	0.00751282	0.00750098	0.00747729	0.0626068	0.0625081	0.0623107	56.3462	56.2573	56.0797	57.5783	57.4876	57.306	57.4573
V5 (90mins)	58.2	46.3	51	0.00721673	0.00580733	0.00636398	0.0601394	0.0483944	0.0530332	54.1255	43.5549	47.7299	55.3091	44.5074	48.7736	49.53
V6 (90mins)	58	58.3	58	0.00719304	0.00722857	0.00719304	0.059942	0.0602381	0.059942	53.9478	54.2143	53.9478	55.1275	55.3998	55.1275	55.2183
V1 (120mins)	57	57.2	57.4	0.0070746	0.00709829	0.00712198	0.058955	0.0591524	0.0593498	53.0595	53.2372	53.4148	54.2198	54.4014	54.5829	54.4014	55.9041
V2 (120mins)	64.3	64.2	64.1	0.00793919	0.00792735	0.00791551	0.06616	0.0660613	0.0659626	59.544	59.4551	59.3663	60.8461	60.7553	60.6645	60.7553
V3 (120mins)	60.8	61.8	62.6	0.00752466	0.0076431	0.00773785	0.0627055	0.0636925	0.0644821	56.435	57.3233	58.0339	57.6691	58.5768	59.303	58.5163
V4 (120mins)	61.6	61.4	61.3	0.00761941	0.00759573	0.00758388	0.0634951	0.0632977	0.063199	57.1456	56.968	56.8791	58.3953	58.2137	58.123	58.244
V5(120mins)	58.7	59.2	60.2	0.00727595	0.00733517	0.0074536	0.0606329	0.0611264	0.0621134	54.5696	55.0137	55.902	55.7629	56.2168	57.1245	56.3681
V6 (120mins)	49	49	49.6	0.00612711	0.00612711	0.00619817	0.0510592	0.0510592	0.0516514	45.9533	45.9533	46.4863	46.9582	46.9582	47.5028	47.1397

## Sheet: comparison
Time	Release in phsphate	Release in 5%	Release in 7.5%												Time (min)	5	10	15	20	30	45	60	90	120
0	0	0	0												V1	34.4924	58.0624	65.203	68.3497	69.0456	72.1924	74.976	76.3073	79.454
5	51.9607	50.6426	37.0995												V2	47.9869	46.6556	64.5374	66.7159	66.7159	68.38	69.0759	74.2196	74.4616
10	58.9278	55.8907	45.4353												V3	49.9839	59.1517	63.781	63.3574	63.902	66.3831	65.6569	66.262	71.1334
15	62.7522	58.7652	51.1538												V4	56.005	61.9051	60.3922	62.4799	64.3256	64.5676	67.7144	68.6826	65.6266
20	64.1945	61.9293	52.4347												V5	63.2969	64.7189	61.4815	62.9943	63.8415	64.1441	63.2666	62.601	69.681
30	65.1274	63.7694	53.0449												V6	59.9989	62.2076	61.1184	61.2697	62.9338	64.2953	62.3892	63.3574	64.9307
45	66.6604	64.7667	53.5491
60	67.1798	64.8094	53.645												Time (min)	5	10	15	20	30	45	60	90	120
90	68.5716	64.9587	54.3963												V1	50.201	58.8732	64.7294	62.8733	62.7133	64.3134	66.8415	67.4815	67.1935
120	70.8812	65.8761	55.9041												V2	45.8808	51.257	62.8093	63.4494	65.5614	66.4255	66.3294	66.2334	65.9774
															V3	51.065	55.4811	64.6334	63.7694	65.6574	66.5535	67.8655	67.3855	64.7934
															V4	51.865	57.6572	41.1689	61.5613	63.8014	65.6574	66.3934	67.5455	68.4415
															V5	52.217	56.8572	57.8812	59.7692	61.8813	62.1693	63.7374	63.1614	64.8894
															V6	52.185	58.2012	61.3693	60.1533	63.0013	63.4814	57.6892	57.9452	63.9614
															Time (min)	5	10	15	20	30	45	60	90	120
															V1	18.6076	48.4105	45.5664	47.5028	47.8054	53.5542	54.4014	54.0685	54.4014
															V2	36.8524	43.0853	53.5542	55.188	54.8855	52.6162	53.2516	53.8265	60.7553
															V3	43.3879	47.0792	57.427	54.2803	55.3091	51.8295	51.9506	56.2773	58.5163
															V4	44.9007	53.3726	53.9475	54.5829	55.8234	59.2122	57.1547	57.4573	58.244
															V5	41.3002	40.9674	51.1639	57.2455	57.7901	45.5967	48.0474	49.53	56.3681
															V6	37.5484	39.6966	45.2638	45.8084	46.9582	58.486	57.064	55.2183	47.1397
