# Supplementary material for: Effect of Spinacia oleracea on In Vitro Disintegration and Dissolution of Clopidogrel Bisulfate Tablets
Source: Pharmacol Res Perspect. 2026 Feb 13;14(1):e70223. doi: 10.1002/prp2.70223 (PMC12903545; doi:10.1002/prp2.70223)
Supplement: Supplementary file 3 — Data S3: prp270223‐sup‐0003‐DataS3.xlsx. [file PRP2-14-e70223-s004.xlsx]

## Sheet: Linearity
STD (mg/ml)	Area			Assay
0.04	365.6			821.8
0.06	532.333			821.4
0.08	713.867			822.5
0.1	878.067			821.9	AVG
0.12	1053.17			0.0935189	Coc (mg/ml)
0.14	1209.07			93.5189	Conc (mg/1000 ml)
				95.564	% Assay

## Sheet: Lineairty 2
STDs	Area
STD1	396	394.9	394.1														concentrations	area
STD2	560.1	561.8	560.8														2ml/50HCl	370.1	369.9	370.7
STD3	741.2	738.6	738.4														1ml/24ml spinach	440.7	440.6	440.8
STD4	910.1	908.3	907.4														1ml/11.5ml spinach+11.5ml HCl	389.9	389.1	388.6
STD5	1112.7	1110.3	1109.2														2ml/2mlspinach+44ml HCl	369.9	369.9	369.6
STD6	1254.1	1253.9	1252.5
Conc	AVG																4ml/50m HCl	707.1	705.2	705.7
0.04	395
0.06	560.9
0.08	739.4
0.1	908.6
0.12	1110.73
0.14	1253.5
