# Supplementary material for: Effect of Spinacia oleracea on In Vitro Disintegration and Dissolution of Clopidogrel Bisulfate Tablets
Source: Pharmacol Res Perspect. 2026 Feb 13;14(1):e70223. doi: 10.1002/prp2.70223 (PMC12903545; doi:10.1002/prp2.70223)
Supplement: Supplementary file 4 — Data S4: prp270223‐sup‐0004‐DataS4.xlsx. [file PRP2-14-e70223-s001.xlsx]

## Sheet: Linearity in phosphate
conc	AUC
0.024	198.9	199.3	197.2
0.02	174.7	174.9	174.7
0.016	137.4	132.3	133.2
0.012	99.2	99.3	98.3
0.008	68.8	66.9	67.9
0.004	33.4	33.1	33.3
conc	avg AUC
0.004	33.2667
0.008	67.8667
0.012	98.9333
0.016	134.3
0.02	174.767
0.024	198.467

## Sheet: linearity in spinach
conc	AUC
0.024	190.1	190.3	189.2
0.02	166.5	166.2	166.8
0.016	132.8	132.2	131.7
0.012	99.9	99.5	99.3
0.08	67.2	67.3	67.2
0.04	32.7	32.5	32.1
conc	avg auc
0.004	32.4333
0.008	67.2333
0.012	99.5667
0.016	132.233
0.02	166.5
0.024	189.867
